# Supplementary material for: Pichia pastoris-Derived β-Glucan Capsules as a Delivery System for DNA Vaccines
Source: Vaccines (Basel). 2024 Dec 18;12(12):1428. doi: 10.3390/vaccines12121428 (PMC11728682; doi:10.3390/vaccines12121428)
Supplement: Supplementary file 1 [file vaccines-12-01428-s001.zip]

Archive with 1 entries (1 files):
- vaccines-3318775-supplementary.pdf
